# Supplementary material for: Feeding Spray-Dried Porcine Plasma to Pigs Reduces African Swine Fever Virus Load in Infected Pigs and Delays Virus Transmission—Study 1
Source: Vaccines (Basel). 2023 Apr 10;11(4):824. doi: 10.3390/vaccines11040824 (PMC10142603; doi:10.3390/vaccines11040824)
Supplement: Supplementary file 1 [file vaccines-11-00824-s001.zip]

Archive with 7 entries (7 files):
- Table S1- Correlation Ct vs Log10 HAD50.xlsx
- Table S2- Body temperature throughout the duration of the study-Final.xlsx
- Table S3- PCR results in blood, nasal and rectal swab.xlsx
- Table S4- Summary results of PCR in blood, nasal and rectal swab.xlsx
- Table S5- PCR results of different tissues .xlsx
- Table S6- Antibodies against ASFV in serum at different days during the study .xlsx
- Table S7- ELISpot results at different days during the study .xlsx
