# Supplementary material for: Feeding Spray-Dried Porcine Plasma to Pigs Reduces African Swine Fever Virus Load in Infected Pigs and Delays Virus Transmission—Study 1
Source: Vaccines (Basel). 2023 Apr 10;11(4):824. doi: 10.3390/vaccines11040824 (PMC10142603; doi:10.3390/vaccines11040824)
Supplement: Supplementary file 1 [file vaccines-11-00824-s001.zip › Table S1- Correlation Ct vs Log10 HAD50.xlsx]

## Sheet: Correlation Ct vs HAD50
Table S1: Correlation between Log10 HAD/mL and Ct values
	ASFV titre 6.99		Log10 HAD/ml	Ct
	-1	5.99	5.99	16.9986
	-2	4.99	4.99	20.5415
	-3	3.99	3.99	24.0833
	-4	2.99	2.99	27.3163
	-5	1.99	1.99	30.9277
	-6	0.99	0.99	Undetermined
	ASFV titre 6.99		Log10 HAD/ml	Ct
	-1	5.99	5.99	20.9874
	-2	4.99	4.99	24.1628
	-3	3.99	3.99	28.6636
	-4	2.99	2.99	32.9991
	-5	1.99	1.99	Undetermined
	-6	0.99	0.99	Undetermined
