# Supplementary material for: Feeding Spray-Dried Porcine Plasma to Pigs Reduces African Swine Fever Virus Load in Infected Pigs and Delays Virus Transmission—Study 1
Source: Vaccines (Basel). 2023 Apr 10;11(4):824. doi: 10.3390/vaccines11040824 (PMC10142603; doi:10.3390/vaccines11040824)
Supplement: Supplementary file 1 [file vaccines-11-00824-s001.zip › Table S2- Body temperature throughout the duration of the study-Final.xlsx]

## Sheet: Temperature
Table S2: Body temperature throuhgout the duration of the study. Values expresed in ºC
		Days of Experiment
Treatment	Date	2020-06-16	2020-06-17	2020-06-18	2020-06-19	2020-06-20	2020-06-21	2020-06-22	2020-06-23	2020-06-24	2020-06-25	2020-06-26	2020-06-27	2020-06-28	2020-06-29	2020-06-30	2020-07-01	2020-07-02	2020-07-03	2020-07-04	2020-07-05	2020-07-06	2020-07-07	2020-07-08	2020-07-09	2020-07-10	2020-07-11	2020-07-12	2020-07-13	2020-07-14	2020-07-15	2020-07-16	2020-07-17	2020-07-18	2020-07-19	2020-07-20
		D-5	D-4	D-3	D-2	D-1	D0PE	D1PE	D2PE	D3PE	D4PE	D5PE	D6PE	D7PE	D8PE	D9PE	D10PE	D11PE	D12PE	D13PE	D14PE	D15PE	D16PE	D17PE (second Trojans)	D18PE	D19PE	D20PE	D21PE	D22PE	D23PE	D24PE	D25PE	D26PE	D27PE	D28PE	D29PE
																								D0PSE	D1PSE	D2PSE	D3PSE	D4PSE	D5PSE	D6PSE	D7PSE	D8PSE	D9PSE	D10PSE	D11PSE	D12PSE
	Number Animal
CONVENTIONAL	13	39.88	39.67	40.14	40	39.98	40.02	39.38	38.82	39.34	39.99	39.8	39.67	40.21	39.41	40.16	39.99	39.92	39.99	39.87	39.81	39.94	39.66	39.9	40.21	39.66	39.64	39.79	39.91	39.88	39.77	39.47	39.87	40.81	41.64	41.18
CONVENTIONAL	14	39.92	39.98	39.67	39.44	39.94	39.94	39.68	39.72	39.51	39.8	39.66	39.6	39.46	39.84	40.22	39.82	39.86	39.9	39.56	39.86	40.13	39.62	39.6	39.69	39.84	39.71	39.38	39.62	39.88	39.42	39.47	39.63	39.7	40.71	41.85
CONVENTIONAL	15	39.7	39.59	39.88	39.58	40.12	39.9	39.8	39.75	39.31	39.52	39.46	39.72	39.27	39.86	39.49	39.68	39.56	39.81	39.58	39.45	39.76	39.64	39.51	39.83	39.74	39.4	39.38	39.51	39.6	39.54	39.51	41.25	41.43	41.03	41.52
CONVENTIONAL	16	40.4	40.32	40	40.08	40.2	40.3	40.06	40.38	39.98	40.3	39.9	39.75	39.56	39.41	39.7	39.94	39.74	39.74	39.69	39.56	40.19	40.51	40.76	39.24	40.01	39.51	39.45	39.88	39.89	39.45	39.61	39.59	40.15	40.51	41.66
CONVENTIONAL	17	40.68	39.27	40.26	39.92	39.82	40.02	39.68	38.96	39.01	39.95	39.48	39.08	39.83	39.68	39.94	40.12	39.74	39.94	39.86	39.64	40.04	39.71	39.84	39.87	39.74	39.41	39.54	39.62	39.94	39.67	39.48	39.79	40.92	41.75	41.82
CONVENTIONAL	18	40.18	40	39.96	39.52	39.68	39.15	40.22	39.06	39.38	39.44	39.56	39.7	38.95	38.76	39.69	39.6	39.94	39.6	39.66	39.58	39.96	39.54	39.4	39.5	39.54	39.36	39.62	39.54	39.86	39.42	39.16	40.57	40.51	41.35	41.17
CONVENTIONAL	20 NT	40.02	39.42	40.23	39.48	39.83	40.06	39.56	40.14	39.56	39.94	39.47	39.7	39.35	39.62	39.71	39.98	40.26	39.62	39.21	39.82	39.6	39.79	39.76	39.49	39.64	39.9	40.73	41.58	41.76	41.69	.	.	.	.	.
CONVENTIONAL	21 NT	39.8	39.76	39.52	39.48	39.1	39.46	40.12	39.52	39.95	39.67	39.35	39.45	39.76	39.33	39.64	39.49	40.23	39.46	39.23	39.45	39.44	39.44	39.06	39.6	39.7	40.8	40.61	40.86	.	.	.	.	.	.	.
CONVENTIONAL	22 NT	40.16	39.74	39.25	39.64	39.72	39.58	39.74	39.51	39	39.79	39.32	39.56	39.22	39.38	39.81	39.78	39.66	39.71	39.64	39.4	39.69	39.49	39.36	39.41	39.41	39.36	40.89	41.88	41.26	40.79	41.71	.	.	.	.
CONVENTIONAL	23 Trojan	40.16	39.47	40.1	39.9	39.62	39.79	39.82	41.24	41.51	41.68	.	.	.	.	.	.	.	.	.	.	.	.	.	.	.	.	.	.	.	.	.	.	.	.	.
CONVENTIONAL	24 Trojan	39.9	40.18	39.41	40.2	39.6	40.05	40.36	40.76	41.88	42	.	.	.	.	.	.	.	.	.	.	.	.	.	.	.	.	.	.	.	.	.	.	.	.	.
SDPP	1	39.82	39.5	39.24	39.5	39.82	39.99	39.76	39.22	39.56	39.34	40.1	39.58	39.69	39.1	39.24	39.24	39.56	39.44	39.62	39.22	39.69	39.34	39.22	39.76	39.74	39.58	39.36	39.84	39.32	39.54	39.48	39.62	39.48	39.34	40.47
SDPP	2	39.12	39.78	39.84	39.5	39.67	39.74	39.37	39.3	39.62	39.42	39.5	39.37	39.52	39.46	39.48	39.62	39.5	39.54	39.64	39.39	39.5	39.22	39.39	39.04	39.27	39.12	39.26	39.38	39.44	39.28	39.28	39.28	39.08	39.54	40.69
SDPP	3	39.52	39.76	39.37	39.42	39.82	40.3	39.74	39.54	40.06	39.82	39.67	39.67	39.92	39.6	39.48	39.48	39.53	39.76	40	39.64	39.99	39.69	39.26	39.77	39.58	39.86	39.42	39.67	39.32	39.69	39.2	39.46	39.69	39.42	40.1
SDPP	4	39.74	39.72	40.1	39.78	39.67	40.12	39.8	39.37	39.8	39.14	39.72	39.46	39.62	39.5	39.5	39.37	39.5	39.48	39.54	39.38	39.67	39.3	39.37	39.2	39.64	39.32	39.62	40.06	39.32	39.32	39.5	39.39	39.28	40.64	41.87
SDPP	5	39.56	39.94	39.74	40.02	40.09	39.72	39.48	39.18	39.78	39.6	39.7	39.48	39.67	39.78	39.74	39.52	39.72	39.64	39.46	39.76	39.84	39.67	39.48	39.1	39.58	39.34	39.76	39.58	39.52	39.34	39.66	39.46	39.39	39.8	39.58
SDPP	7	40.27	39.6	39.82	39.72	39.94	39.6	39.48	39.42	39.64	39.56	39.75	39.62	39.52	39.42	39.54	39.6	39.6	39.67	39.54	39.52	39.82	39.56	39.14	39.22	39.52	39.67	39.6	39.54	39.28	39.54	39.44	39.6	39.52	39.37	41.2
SDPP	8 NT	40.1	40.15	39.92	39.92	39.76	40.1	39.92	39.51	40.04	39.9	39.88	39.24	39.76	39.74	40.22	39.64	39.8	39.77	40.06	39.76	40.04	39.92	39.37	39.8	39.82	40.9	41.49	41.8	41.38	41.78	.	.	.	.	.
SDPP	9 NT	39.86	39.74	39.56	39.2	39.37	39.42	39.58	39.82	39.74	39.22	39.64	39.16	39.64	39.28	39.54	39.96	39.67	39.05	39.55	39.1	39.54	39.18	39.32	39	39.34	39.24	39.37	41.07	40.86	41	40.64	40.98	40.74	40.54	40.8
SDPP	10 NT	40.36	40.3	39.88	40.1	39.82	40.1	39.76	39.6	39.86	39.74	39.6	39.37	39.6	39.44	39.58	39.72	39.64	39.72	39.56	39.5	39.98	39.76	39.16	39.12	39.39	39.38	39.5	39.39	40.12	41.62	40.54	41.12	40.16	40.27	40.84
SDPP	11 Trojan	40.29	39.6	39.84	39.8	39.92	39.52	40.18	40.58	41.76	42	.	.	.	.	.	.	.	.	.	.	.	.	.	.	.	.	.	.	.	.	.	.	.	.	.
SDPP	12 Trojan	39.52	40.15	39.37	39.94	40.1	39.92	39.88	41.45	41.44	41.56	.	.	.	.	.	.	.	.	.	.	.	.	.	.	.	.	.	.	.	.	.	.	.	.	.
NT = NEW TROJAN
Average CONVENTIONAL		40.0822	39.75	39.8789	39.6822	39.8211	39.8256	39.8044	39.54	39.4489	39.8222	39.5556	39.5811	39.5122	39.4767	39.8178	39.8222	39.8789	39.7522	39.5889	39.6189	39.8611	39.7111	39.835	39.7233	39.755	39.505	39.5267	39.68	39.8417	39.545	39.45	40.1167	40.5867	41.165	41.5333
Average SDPP		39.8167	39.8322	39.7189	39.6844	39.7733	39.8989	39.6544	39.44	39.7889	39.5267	39.7289	39.4389	39.66	39.48	39.5911	39.5722	39.6133	39.5633	39.6633	39.4744	39.7856	39.5156	39.31	39.3483	39.555	39.4817	39.5033	39.6783	39.3667	39.4517	39.4267	39.4683	39.4067	39.685	40.6517
P-value		0.0337	0.3803	0.073	0.2968	0.4325	0.9614	0.1937	0.7286	0.1073	0.029	0.4108	0.7129	0.309	0.7948	0.0221	0.005	0.0047	0.0272	0.4348	0.0732	0.0199	0.0687	0.0226	0.0514	0.0366	0.6817	0.4964	0.6907	<.0001	0.1886	0.3576	0.0262	0.0009	0.0001	0.0164
Average Trojans CONVENTIONAL		40.03	39.825	39.755	40.05	39.61	39.92	40.09	41	41.695	41.84													39.3933	39.5	39.5833	40.02	40.7433	41.44	41.51	41.24	41.71
Average Trojans SDPP		39.905	39.875	39.605	39.87	40.01	39.72	40.03	41.015	41.6	41.78													39.2833	39.3067	39.5167	39.84	40.12	40.7533	40.7867	41.4667	40.59	41.05	40.45	40.405	40.82
