# Supplementary material for: Feeding Spray-Dried Porcine Plasma to Pigs Reduces African Swine Fever Virus Load in Infected Pigs and Delays Virus Transmission—Study 1
Source: Vaccines (Basel). 2023 Apr 10;11(4):824. doi: 10.3390/vaccines11040824 (PMC10142603; doi:10.3390/vaccines11040824)
Supplement: Supplementary file 1 [file vaccines-11-00824-s001.zip › Table S3- PCR results in blood, nasal and rectal swab.xlsx]

## Sheet: Blood-NS-RS
Table S3: PCR results in blood, nasal and rectal swabs at different days during the study. Results expressed in Ct values
	Date	2020-06-19			2020-06-23			2020-06-26		2020-06-30			2020-07-03		2020-07-07			2020-07-10		2020-07-14			2020-07-17		2020-07-20
		SAMPLES D-2			SAMPLES D2PE			SAMPLES D5PE		SAMPLES D9PE			SAMPLES D12PE		SAMPLES D16PE			SAMPLES D19PE (D2PSE)		SAMPLES D23PE (D6PSE)			SAMPLES D26PE (D9PSE)		SAMPLES D29PE (D12PSE)
GROUP	Nº Animal	BLOOD	NASAL SWAB	RECTAL SWAB	BLOOD	NASAL SWAB	RECTAL SWAB	NASAL SWAB	RECTAL SWAB	BLOOD	NASAL SWAB	RECTAL SWAB	NASAL SWAB	RECTAL SWAB	BLOOD	NASAL SWAB	RECTAL SWAB	NASAL SWAB	RECTAL SWAB	BLOOD	NASAL SWAB	RECTAL SWAB	NASAL SWAB	RECTAL SWAB	BLOOD	NASAL SWAB	RECTAL SWAB
CONVENTIONAL GROUP	13	>35	>35	>35	>35	>35	>35	30	>35	>35	>35	>35	>35	>35	>35	>35	>35	>35	>35	>35	>35	>35	33.6113	>35	13.3557	25.7306	34
	14	>35	>35	>35	>35	>35	>35	>35	>35	>35	>35	>35	>35	>35	>35	>35	>35	>35	>35	>35	>35	>35	>35	>35	12.3662	21	29.1215
	15	>35	>35	>35	>35	>35	>35	>35	>35	>35	>35	>35	>35	>35	>35	>35	>35	>35	34	>35	30.5155	>35	32.9708	>35	13.6477	25.3875	27.7038
	16	>35	>35	>35	>35	>35	>35	>35	>35	>35	>35	>35	>35	>35	>35	>35	>35	>35	>35	>35	>35	32.9903	33.6776	>35	28.5095	31.1718	>35
	17	>35	>35	>35	>35	>35	>35	29	>35	>35	>35	>35	>35	>35	>35	>35	>35	>35	34.0954	>35	30.8193	>35	33.8643	>35	12	20.5684	>35
	18	>35	>35	>35	>35	29.9043	>35	>35	>35	>35	>35	>35	>35	>35	>35	>35	>35	>35	>35	>35	32.1392	>35	>35	32.9536	15.7254	32.2919	32.1975
	20 NT	>35	>35	>35	>35	>35	>35	25.79	>35	>35	>35	>35	>35	>35	>35	>35	>35	>35	>35	12.9237	18.7646	24.8456
	21 NT	>35	>35	>35	>35	>35	>35	29.2876	>35	>35	>35	>35	>35	>35	>35	>35	>35	>35	>35	12.7818	16.3959	23.6215
	22 NT	>35	>35	>35	>35	>35	>35	27.5132	>35	>35	>35	>35	>35	>35	>35	>35	>35	>35	>35	11.8704	17.7895	27.0916
	23 Trojan	>35	>35	>35	12.9571	28	28.8186
	24 Trojan	>35	>35	>35	11.8639	30.1381	29.8511
SDDP GROUP	1	>35	>35	>35	>35	>35	>35	>35	>35	>35	>35	>35	>35	>35	>35	>35	>35	>35	>35	>35	28.8045	>35	32.117	>35	26	32.0065	24.2517
	2	>35	>35	>35	>35	>35	>35	>35	>35	>35	>35	>35	>35	>35	>35	>35	>35	>35	>35	>35	31.05	>35	34	>35	15.5057	29	28.1269
	3	>35	>35	>35	>35	>35	>35	>35	>35	>35	>35	>35	>35	>35	>35	>35	>35	>35	>35	>35	26.8212	>35	31.7568	>35	23.7906	28	28.5216
	4	>35	>35	>35	>35	>35	>35	>35	>35	>35	>35	>35	>35	>35	>35	>35	>35	>35	>35	>35	28.9517	>35	30.5157	>35	14.6842	30	35.2884
	5	>35	>35	>35	>35	>35	>35	30	>35	>35	>35	>35	>35	>35	>35	>35	>35	>35	>35	>35	26.261	>35	29	32.5677	>35	20.2876	35.7699
	7	>35	>35	>35	>35	>35	>35	>35	>35	>35	>35	>35	>35	>35	>35	>35	>35	>35	>35	>35	29.7121	>35	31.9393	>35	14.8393	29.6205	>35
	8 NT	>35	>35	>35	>35	>35	>35	29.7936	>35	>35	>35	>35	>35	>35	>35	>35	>35	>35	>35	9.98525	15.5922	22.3586
	9 NT	>35	>35	>35	>35	>35	>35	>35	>35	>35	>35	>35	>35	>35	>35	>35	>35	>35	>35	13.3936	22.6143	30.3009	>35	29	15.6558	20.8921	22.4171
	10 NT	>35	>35	>35	>35	>35	>35	28.8737	>35	>35	>35	>35	>35	>35	>35	>35	>35	>35	>35	15.8395	32.7716	29.8714	>35	33.4946	19.8396	30.9904	35.9847
	11 Trojan	>35	>35	>35	>35	>35	>35
	12 Trojan	30.0245	>35	7.88134	9	27.562	25.4989
Euthanized animal
	NT = NEW TROJAN	Average values calculated only for values < 35 CT
	Average CONVENTIONAL	>35	>35	>35	>35	34.4	>35	31.3	>35	>35	>35	>35	>35	>35	>35	>35	>35	>35	34.7	>35	33.7	34.7	34.2	34.7	15.9341	26.0	32.2
	Average SDPP	>35	>35	>35	>35	>35	>35	33.2	>35	>35	>35	>35	>35	>35	>35	>35	>35	>35	>35	>35	28.7	>35	31.7	34.7	21.8	28.2	31.2
	P Value	.	.	.	.	0.332	.	0.228	.	.		.	.	.	.	.	.	.	0.145	.	0.003	0.341	0.007	1	0.198	0.422	0.680
	Average Trojans CONVENTIONAL	>35	>35	>35	12.4105	29.069	29.3349
	Average Trojans SDPP	30.0245	>35	7.88134	9	27.562	25.4989											>35	>35	12.5253	17.65	25.1863
																		>35	>35	13.0728	23.6593	27.5103	#DIV/0!	31.2473	17.7477	25.9413	29.2009
