# Supplementary material for: Feeding Spray-Dried Porcine Plasma to Pigs Reduces African Swine Fever Virus Load in Infected Pigs and Delays Virus Transmission—Study 1
Source: Vaccines (Basel). 2023 Apr 10;11(4):824. doi: 10.3390/vaccines11040824 (PMC10142603; doi:10.3390/vaccines11040824)
Supplement: Supplementary file 1 [file vaccines-11-00824-s001.zip › Table S4- Summary results of PCR in blood, nasal and rectal swab.xlsx]

## Sheet: Summary BNR swab
Table S4: Summary results of PCR in blood, nasal and rectal swab
			Number of Pigs showing qRT PCR result (Ct < 35) in Blood, Nasal Swab or Rectal Swab by Day of Sampling
							CONVENTIONAL				SDPP
				Day of Study	Days Post second exposure		Blood	Nasal	Rectal		Blood	Nasal	Rectal
			Contact Pigs	D19PE	D2PSE		NS	0	2		NS	0	0
			(6 per group)	D23PE	D6PSE		0	3	1		0	6	0
				D26PE	D9PSE		NS	4	1		NS	6	1
				D29PE	D12PSE		6	6	4		5	6	5
			Trojan Pigs	D19PE	D2PSE		NS	0	0		NS	0	0
			(3 per group)	D23PE	D6PSE		3	3	3		3	3	3
				D26PE	D9PSE		Dead	Dead	Dead		NS	0	2
				D29PE	D12PSE		Dead	Dead	Dead		2	2	2
			NS = not sampled; Dead = pig died before sampling day
			First exposure
							CONVENTIONAL				SDPP
			Contact Pigs	Day of Study	Days Post first exposure		Blood	Nasal	Rectal		Blood	Nasal	Rectal
			(9 per group)	D2PE	D2PE		0	1	0		0	0	0
				D5PE	D5PE		NS	5	0		NS	3	0
				D9PE	D9PE		0	0	0		0	0	0
				D12PE	D12PE		0	0	0		0	0	0
				D16PE	D16PE		0	0	0		0	0	0
			Trojan Pigs
			(2 per group)	D2PE	D2PE		2	2	2		1	1	1
