# Supplementary material for: Feeding Spray-Dried Porcine Plasma to Pigs Reduces African Swine Fever Virus Load in Infected Pigs and Delays Virus Transmission—Study 1
Source: Vaccines (Basel). 2023 Apr 10;11(4):824. doi: 10.3390/vaccines11040824 (PMC10142603; doi:10.3390/vaccines11040824)
Supplement: Supplementary file 1 [file vaccines-11-00824-s001.zip › Table S5- PCR results of different tissues .xlsx]

## Sheet: Tissues Ct & HAD
Table S5: PCR results of different tissues. Values expresed as Ct values/mL or as Log10 HAD50/mL
		Ct					Log10 HAD50/mL
		NECROPSIES RESULTS
	Nº ANIMAL	Gastro-Hepatic Node	Spleen	Retropharingeal Node	Submaxillary node	Tonsil	Gastro-Hepatic Node	Spleen	Retropharingeal Node	Submaxillary node	Tonsil
CONVENTIONAL GROUP	Animal 13	21.5794	16.452	20.7032	17.1839	19.0987	5.75405	7.01894	5.97019	6.8384	6.36602
	Animal 14	20.1581	14.8132	20.2507	20.0728	19.0081	6.10467	7.42324	6.08182	6.12571	6.38837
	Animal 15	16.5753	16.1458	17.2559	15.9852	16.1998	6.98853	7.09449	6.82063	7.1341	7.08117
	Animal 16	26.1903	17.4893	14.6603	17.3989	19.5874	3.3499	6.76305	7.46095	5.88836	5.25644
	Animal 17	12.7358	14.9721	21.8889	13.1008	13.5835	7.23477	7.38403	5.6777	7.1294	6.99002
	Animal 18	23.0751	14.6154	19.4958	16.7809	19.8189	4.24939	7.47203	6.26806	6.06679	5.1896
	Animal 20 (NT)	10.2493	11.2554	14.7076	11.7774	10.9981	7.95274	7.66222	6.66544	7.5115	7.73653
	Animal 21 (NT)	13.5029	11.2171	13.0067	12.7666	11.3704	7.01329	7.67329	7.15655	7.22589	7.62903
	Animal 22 (NT)	15.4195	13.9091	14.9047	11.3939	13.9823	6.45987	6.89601	6.60852	7.62225	6.87486
	Animal 23 Trojan	16.8038	13.8521	15.1689	13.4259	14.6624	6.06018	6.91246	6.53223	7.03551	6.67848
	Animal 24 Trojan	15.032	13.3865	14.1255	13.1841	13.497	6.57178	7.04689	6.83352	7.10533	7.01499
SDPP GROUP	Animal 1	29.9709	24.812	30.1968	30.2393	30.4598	3.68392	4.95658	3.62818	3.61771	3.56331
	Animal 2	25.4934	14.0758	22.2886	15.5728	17.1767	4.78849	7.60515	5.57909	7.23583	6.84017
	Animal 3	31.3046	19.6502	32.4156	40	33.409	3.3549	6.22997	3.08082	0	2.83575
	Animal 4	24.4201	15.2655	25.0419	17.5756	21.1267	5.05327	7.31165	4.89987	6.74177	5.86571
	Animal 5	34.9605	33.972	31.7398	20.1744	26.2893	2.453	2.69685	3.24753	6.10064	4.59215
	Animal 7	25.416	14.9408	24.5697	26.7322	26.2691	4.80758	7.39176	5.01637	4.48288	4.59712
	Animal 8 (NT)	15.3188	13.796	16.6854	16.3126	18.7074	7.2985	7.67417	6.96137	7.05335	6.46255
	Animal 9 (NT)	19.7268	18.8432	16.8993	20.4918	20.7582	6.21108	6.42904	6.90861	6.02235	5.95664
	Animal 10 (NT)	18.5747	20.1831	23.5626	23.1869	22.5702	6.4953	6.09851	5.2648	5.35749	5.50962
	Animal 11 Trojan	31.326	26.3337	29.1075	40	35.2009	3.34963	4.58118	3.8969	0	2.3937
	Animal 12 Trojan	15.3725	15.1805	16.6021	16.4733	15.9856	7.28525	7.33261	6.98191	7.01369	7.134
NT = NEW TROJAN
	Average CONVENTIONAL	20.0523	15.748	19.0425	16.7537	17.8827	5.61355	7.19263	6.37989	6.53046	6.21194
	Average SDPP	28.5942	20.4527	27.7087	25.049	25.7884	4.02353	6.03199	4.24198	4.69647	4.7157
	P Value	0.081	0.172	0.002	0.058	0.013	0.061	0.173	0.002	0.132	0.054
	Average Trojans CONVENTIONAL	14.2015	12.724	14.3827	12.5096	12.902	6.81157	7.23817	6.75925	7.3001	7.18678
	Average Trojans SDPP	20.0637	18.8673	20.5714	23.2929	22.6445	6.12795	6.4231	6.00272	5.08937	5.4913
	P Value
