# Supplementary material for: Feeding Spray-Dried Porcine Plasma to Pigs Reduces African Swine Fever Virus Load in Infected Pigs and Delays Virus Transmission—Study 1
Source: Vaccines (Basel). 2023 Apr 10;11(4):824. doi: 10.3390/vaccines11040824 (PMC10142603; doi:10.3390/vaccines11040824)
Supplement: Supplementary file 1 [file vaccines-11-00824-s001.zip › Table S6- Antibodies against ASFV in serum at different days during the study .xlsx]

## Sheet: Antibodies
Table S6: Antibodies against ASFV in serum at different days during the study.
O.D. Elisa Positive control= 0,784		O.D. Elisa Negative control: 0,060
Treatment	Date	2020-06-19	2020-06-23	2020-07-14	2020-07-20
	Day of the study	D-2	D2PE	D23PE (D6PSE)	D29PE (D12PSE)
Experimental Goup	Nº Animal
CONVENTIONAL	13	0.027			0.049
CONVENTIONAL	14	0.048			0.027
CONVENTIONAL	15	0.083			0.052
CONVENTIONAL	16	0.018			0.022
CONVENTIONAL	17	0.033			-0.002
CONVENTIONAL	18	0.061			0.016
CONVENTIONAL	20 NT	0.01		0.022
CONVENTIONAL	21 NT	0.031		0.107
CONVENTIONAL	22 NT	0.019		0.018
CONVENTIONAL	23 Trojan	0.044	0.012
CONVENTIONAL	24 Trojan	0.022	-0.002
SDPP	1	0			0.005
SDPP	2	0			0.015
SDPP	3	0			0.015
SDPP	4	0			0.017
SDPP	5	0			0.022
SDPP	7	0.042			0.016
SDPP	8 NT	0.021		0.06
SDPP	9 NT	0.026			0.216
SDPP	10 NT	0.026			0.194
SDPP	11 Trojan	0.045	0.002
SDPP	12 Trojan	0.006	0.002
NT = NEW TROJAN
