# Supplementary material for: Feeding Spray-Dried Porcine Plasma to Pigs Reduces African Swine Fever Virus Load in Infected Pigs and Delays Virus Transmission—Study 1
Source: Vaccines (Basel). 2023 Apr 10;11(4):824. doi: 10.3390/vaccines11040824 (PMC10142603; doi:10.3390/vaccines11040824)
Supplement: Supplementary file 1 [file vaccines-11-00824-s001.zip › Table S7- ELISpot results at different days during the study .xlsx]

## Sheet: Elispot
Table S7: Elispot results at different days during the study
Treatment Id	# Animal	D9PE		D23PE (D6PSE)		D29PSE (D12PSE)
		Georgia	Positive?	Georgia	Positive?	Georgia	Positive?
CONVENTIONAL	13	-2	No	5	No	0	No
CONVENTIONAL	14	36	Weak			122	Yes
CONVENTIONAL	15	-36	No	S	Yes	0	No
CONVENTIONAL	16	40	Weak	S	Yes	0	No
CONVENTIONAL	17	-64	No			10	Weak
CONVENTIONAL	18	-6	No	S	Yes	58	Yes
CONVENTIONAL NT	20	-54	No
CONVENTIONAL NT	21
CONVENTIONAL NT	22
Average		-5.33333	2/7	5	4/5	31.6667	4/7
Average NT
SDPP	1	32	Yes	170	Yes	36	Weak
SDPP	2	8	Weak	158	Yes	0	No
SDPP	3	14	Weak	25	Weak	0	No
SDPP	4	20	Weak	8	Weak	0	No
SDPP	5	14	Weak	0	No	0	No
SDPP	7	14	Weak	0	No	0	No
SDPP NT	8	6	Weak	82	Yes
SDPP NT	9	-4	No	S	Yes	0	No
SDPP NT	10	24	Weak	S	Yes	40	Yes
Average		17	8/9	60.1667	4/6	6	1/6
Average NT				82	3/3	20	1/2
NT = NEW TROJAN	P value	0.083				0.253
S = Saturated
